# Supplementary material for: The Isolation and Characterization of a Novel Group III-Classified Getah Virus from a Commercial Modified Live Vaccine against PRRSV
Source: Viruses. 2023 Oct 14;15(10):2090. doi: 10.3390/v15102090 (PMC10611409; doi:10.3390/v15102090)
Supplement: Supplementary file 1 [file viruses-15-02090-s001.zip]

Archive with 1 entries (1 files):
- viruses-2651252-supplementary.pdf
